# Supplementary material for: HER2 Heterogeneity Is Associated with Poor Survival in HER2-Positive Breast Cancer
Source: Int J Mol Sci. 2018 Jul 24;19(8):2158. doi: 10.3390/ijms19082158 (PMC6121890; doi:10.3390/ijms19082158)
Supplement: Supplementary file 1 [file ijms-19-02158-s001.zip › Supplementary Tables S1-S6 Hosonaga.xlsx]

## Sheet: S1
Survival days of mice after intracardicac injections
Injection date	mouse ID	cells	OS (days)
20110706	1-5	231	23
20110706	2-3	231	30
20110706	2-4	231	30
20110706	3-3	231	28
20110706	4-2	231	34
20110719	3-2	231	31
20110719	4-4	231	24
20110719	2-4	231	27
20110719	4-3	231	24
20110920	2-1	231	41
20110920	2-3	231	30
20120615	5-1	231	24
20120615	5-2	231	33
20120615	5-3	231	28
20120615	6-1	231	35
20120615	6-2	231	33
20121004	3-1	231	25
20121004	3-2	231	29
20121109	1-4	231	30
20121109	1-1	231	28
20121109	1-3	231	32
20130515	3-1	231	29
20130515	3-2	231	29
20130515	3-4	231	26
20110920	1-1	HER2-60	24
20110920	1-2	HER2-60	24
20110920	1-3	HER2-60	30
20110920	1-4	HER2-60	26
20120615	3-1	HER2-60	21
20120615	3-2	HER2-60	24
20120615	3-4	HER2-60	21
20120615	4-2	HER2-60	24
20120615	4-3	HER2-60	31
20121004	2-3	HER2-60	22
20121004	2-4	HER2-60	22
20121109	2-1	HER2-60	25
20121109	2-3	HER2-60	31
20121226	1-1	HER2-60	27
20121226	1-3	HER2-60	23
20121226	1-4	HER2-60	25
20121226	1-5	HER2-60	24
20121226	2-1	HER2-60	22
20121226	2-3	HER2-60	23
20121226	2-4	HER2-60	26
20121226	2-5	HER2-60	22
20130515	4-1	HER2-60	26
20120615	1-1	HER2-90	28
20120615	1-5	HER2-90	32
20120615	2-2	HER2-90	32
20120615	2-4	HER2-90	32
20121004	1-2	HER2-90	25
20121109	3-2	HER2-90	31
20121109	3-4	HER2-90	25
20121226	3-2	HER2-90	26
20121226	3-1	HER2-90	29
20121226	5-1	HER2-90	30
20130515	5-2	HER2-90	39
20130515	5-4	HER2-90	29
20130515	5-5	HER2-90	42

## Sheet: S2
Up-regulated gene list in cancer cells
Gene symbol	HER2-60/HER2-90	231-Luc No.1	231-Luc No.2	HER2-60	HER2-90
MIR128-1	36.9645	0	0	36.9645	0
MIR5047	28.8165	29.1295	37.3341	28.8165	0
SNORD16	27.674	18.6877	0	27.674	0
SNORD45A	25.7289	0	8.62832	25.7289	0
RNU4ATAC	21.4001	0	0	21.4001	0
SNORD104	21.0126	0	0	21.0126	0
MIR132	19.9627	0	37.2333	19.9627	0
AKAP2	19.3025	0	0	19.3025	0
GSTT2B	17.5787	0	0	17.5787	0
MIR641	14.6951	0	9.50761	14.6951	0
GPR89A	14.2751	1.87209	0	14.2751	0
HDDC3	14.1613	21.3003	16.0603	37.8796	2.67487
TSNAXIP1	13.8579	1.79166	3.50182	13.8579	0
HIST1H4H	13.4428	10.5197	2.87167	13.4428	0
C15orf38-AP3S2	13.4283	0	0	13.4283	0
SEPT5	12.53	0	0	12.53	0
VMO1	11.8719	0.873977	7.52379	11.8719	0
TH2LCRR	11.5165	0	0	11.5165	0
TM4SF19	11.4248	0	0	11.4248	0
LOC101930114	10.9181	0	0	10.9181	0
PALM2-AKAP2	10.1127	11.0535	0	10.1127	0
B4GALT1-AS1	9.86883	1.68546	5.85682	9.86883	0
CERKL	9.85441	2.01566	0	9.85441	0
LACAT8	9.54609	18.6306	12.1165	18.2262	1.90928
SNORA72	9.50094	0	0	9.50094	0
SEPT5-GP1BB	9.4543	1.11077	6.27937	9.4543	0
TM6SF1	9.40265	4.18237	3.56126	9.40265	0.777531
LOC105376736	9.35181	0	0	9.35181	0
RGS9	8.95689	8.76598	7.0574	8.95689	0
RTL1	8.90004	3.5753	3.60498	8.90004	0.973831
ECSCR	8.89255	0	0	8.89255	0
RAET1G	8.86819	7.5274	2.07592	8.86819	0.783374
LINC00869	8.7484	2.71158	3.88349	8.7484	0.585183
SCO2	8.72394	9.56095	0	28.5727	3.2752
AQP7	8.56198	0	0	8.56198	0
SUSD4	8.48364	21.6259	28.0251	73.6725	8.68406
PRRT1	8.38898	11.4164	11.0391	8.4519	1.0075
IGFL4	8.3281	0	3.60318	8.3281	0
LINC00957	8.28366	0	6.34336	8.28366	0
DUSP13	8.20163	0	0	8.20163	0
GRIN1	8.19837	5.42258	18.2671	11.4112	1.39189
PRR5	8.14428	9.35534	20.8623	8.14428	0
LOC100289561	8.02074	0	0	8.02074	0
BFSP1	8.00668	9.05507	7.66995	15.1405	1.89098
EML2-AS1	7.87034	1.13325	2.55403	7.87034	0
C11orf96	7.85721	8.43338	7.05837	7.85721	0.72783
NRXN1	7.8553	1.34671	4.2417	8.39867	1.06917
GARNL3	7.81634	1.29482	2.00074	7.81634	0.468036
SMN1	7.65531	8.1658	16.0758	23.8478	3.11519
BCYRN1	7.64965	10.3032	0	7.64965	0
TMEM255B	7.53807	5.7747	3.67721	13.4051	1.77832
TCN1	7.50476	3.15522	1.70781	7.50476	0
FRG1HP	7.40254	3.80901	8.23845	8.91188	1.2039
FIBCD1	7.38057	6.13328	5.75067	7.38057	0.693043
STBD1	7.3686	1.2761	5.13821	7.3686	0.958201
SNORA74A	7.33582	0	0	7.33582	0
ZDHHC1	7.1409	21.936	13.1989	10.6609	1.49293
N4BP2L1	7.10037	1.22631	2.43523	7.10037	0.488563
FXYD2	7.05764	0	0	7.05764	0
RSPH9	7.05615	0	0	7.05615	0
FAM72C	6.93846	0.90532	1.80973	10.4745	1.50963
HNRNPH2	6.86608	23.1961	23.7711	26.479	3.8565
NRXN2	6.7672	9.37837	21.4502	24.9361	3.68484
PTCH2	6.7623	1.54947	3.46715	6.7623	0.838438
ERICH6-AS1	6.73922	0.738885	4.29341	6.73922	0
MAGEB1	6.7208	6.54974	11.3412	6.7208	0
CNIH2	6.68675	7.95364	11.1697	28.487	4.26021
TPPP3	6.67517	1.20936	0	6.67517	0
CST6	6.66943	6.65944	2.09887	6.66943	0
LOC105377348	6.62666	0	1.98618	8.88598	1.34094
TMEM249	6.62107	8.39435	5.98507	8.37934	1.26556
KCNC4	6.6181	4.59571	3.16951	15.3561	2.32033
LOC100506476	6.60347	1.67505	1.08056	6.60347	0
LINC00632	6.56089	3.92373	0.750951	6.56089	0.900998
C4orf26	6.51754	6.78855	6.33595	6.51754	0
CCDC151	6.50316	0	2.12609	6.50316	0
TMEM61	6.42652	2.15867	6.2067	6.42652	0.757057
CCT6B	6.37624	6.69464	11.7179	6.37624	0
KIAA0754	6.31868	10.4897	14.4585	25.2001	3.98819
LOC729348	6.30785	10.5279	16.4634	27.1552	4.30499
TMIGD2	6.27609	0	0	6.27609	0
FCRLB	6.25409	0	4.01589	6.25409	0
NPAS4	6.15034	0	0	6.15034	0.616876
PMS2CL	6.1308	2.81966	4.21626	6.1308	0.568586
PAMR1	6.08852	0.775132	0	6.08852	0
MSMP	5.98452	7.70824	11.1653	17.1144	2.85978
GSTT2	5.97254	7.30786	2.97361	12.6655	2.12063
TRIM54	5.92946	0.623986	1.30571	5.92946	0.902028
ALDH1L1	5.9205	0.860486	1.72374	5.9205	0
LINC00659	5.9171	2.40147	3.81571	5.9171	0
COBL	5.88061	2.63674	3.77689	5.88061	0.733707
LOC105369911	5.86776	0	0	5.86776	0
GAD1	5.83745	3.50956	3.8486	8.34379	1.42936
SNORD142	5.8221	1.98787	0	5.8221	0
HOPX	5.81473	7.95982	0	5.81473	0
NOVA1	5.80088	1.90861	0	5.80088	0.463711
ADTRP	5.76527	1.45803	0.989826	5.76527	0.80872
FAM183A	5.74882	1.9414	0	5.74882	0
GLB1L	5.72763	11.1606	11.7752	13.0298	2.27491
IGF2	5.72493	4.03792	1.88161	5.72493	0
ZNF626	5.70356	0.328911	1.42802	5.70356	0.566124
SPATA41	5.68796	0.354411	0	5.71876	1.00541
HRNR	5.68688	1.10927	3.84627	5.68688	0.744021
BRSK2	5.61223	5.06157	7.48067	6.88573	1.22692
TLE2	5.61128	6.89923	4.26709	6.24876	1.11361
APOC1P1	5.60565	0	0	5.60565	0
PCP4	5.58635	3.96866	3.09745	6.99646	1.25242
RBM5-AS1	5.57831	9.76539	56.3471	85.9698	15.4115
DOK7	5.56871	0	1.72214	5.56871	0
PIK3CD-AS2	5.51897	0.619279	2.38143	5.51897	0
ZKSCAN7	5.45477	2.47104	5.23027	7.73634	1.41827
LOC101928602	5.42972	0	0	5.42972	0
SMG1P5	5.42519	1.88894	0	5.44746	1.00411
TIRAP	5.38504	3.68531	5.17578	18.6352	3.46055
MYZAP	5.33897	1.07115	6.33708	9.37276	1.75554
SSX1	5.33349	3.48822	2.87807	6.12152	1.14775
PRRT4	5.32986	1.20273	1.16809	5.32986	0.631265
HIST1H2BO	5.32899	14.5028	15.0472	19.7215	3.7008
TBX20	5.28795	0.892462	0	5.28795	0.488238
C16orf74	5.26498	3.54855	6.79122	10.5725	2.00807
DRAXIN	5.25126	4.18005	2.20093	16.8999	3.21826
ITPKA	5.18786	4.81033	4.61429	22.6852	4.37274
OASL	5.18774	39.8505	18.3663	23.9269	4.6122
TFAP2A-AS1	5.1742	0.437916	0.849321	5.1742	0.644728
ATP6V1G3	5.15081	0	0	5.15081	0
FSCN2	5.12144	2.64693	0.844872	5.12144	0
USP18	5.0859	5.08404	1.58136	6.25846	1.23055
TNFRSF10C	5.06891	2.42191	0.93746	7.1635	1.41322
LENG9	5.05072	2.11864	3.2427	5.05072	0
MIR193BHG	5.03284	0	2.51882	5.03284	0
MASP1	5.00141	0.693838	1.27771	5.00141	0.903916

## Sheet: S3
Down-regulated gene list in cancer cells
Gene symbol	HER2-60/HER2-90	231-Luc No.1	231-Luc No.2	HER2-60	HER2-90
MAGEA3	0.0266614	7.15186	2.47968	0	37.5074
C15orf48	0.0323482	9.48304	1.94243	0	30.9137
CASP1	0.0474684	2.82624	0	0	21.0667
SCARNA12	0.0525259	4.53831	60.2324	0	19.0382
NME1-NME2	0.0606197	5.98317	0	0	16.4963
SNORA73A	0.0623052	0	10.7586	0	16.05
MAGEA6	0.0624711	7.33074	0	0	16.0074
SPP1	0.067365	15.7782	2.81554	0	14.8445
SNHG25	0.0732245	0	0	0	13.6566
SYS1-DBNDD2	0.0760205	0	18.2085	0	13.1543
DGUOK-AS1	0.0763095	8.84868	3.13143	0	13.1045
LOC101930071	0.0801796	2.30337	0	0	12.472
APCDD1L-AS1	0.0832165	6.06422	5.963	0.806965	12.0168
BSCL2	0.0847065	4.39415	8.86353	0	11.8055
CHRNA1	0.0848005	6.68361	4.87984	1.38828	16.3711
OR2A20P	0.0895417	0	15.1222	0	11.168
ARHGAP15	0.0908491	0	0.484272	2.80188	30.841
CRABP2	0.0944148	10.0443	15.6273	0	10.5916
SNORA63	0.0978535	3.26764	12.6658	0	10.2194
SNORA4	0.0993789	0	0	0	10.0625
SNCA	0.099835	0	0	1.47748	14.7992
ITGB2-AS1	0.0999725	3.3387	6.29503	0	10.0028
TMEM189-UBE2V1	0.102272	0	0	0	9.77783
SNORA62	0.103273	3.23007	0	0	9.6831
SNORD84	0.105362	0	0	0	9.49106
HLA-H	0.105445	7.36916	4.75283	0	9.4836
SPIN2B	0.106364	6.07401	0	0	9.40169
GNRH2	0.109945	0	0	0	9.09548
CCND2-AS1	0.115317	0	1.80969	0	8.67175
FAM133A	0.116557	0.48592	0.976159	0	8.57946
ERG	0.122533	0	0	0	8.1611
HIST2H2AC	0.12333	7.28236	5.52679	0	8.10832
SNORD76	0.124013	5.01999	0	0	8.06366
CLPSL2	0.1245	15.829	9.10824	0	8.03213
ERCC5	0.12459	5.97172	8.32112	0	8.02635
PTRH1	0.124841	10.9655	3.19734	0	8.0102
PRRT3-AS1	0.125758	2.12774	2.05055	0	7.95176
TOPORS-AS1	0.126538	18.653	9.14468	0	7.90274
PLAGL1	0.128339	0	0	0	7.79186
R3HCC1	0.128547	29.1127	10.6363	2.1428	16.6694
LOC645166	0.128554	7.05636	26.9679	2.57464	20.0278
C8orf37-AS1	0.130145	0	0	0	7.68372
GAL3ST1	0.131426	0	0	0	7.60884
ID3	0.133486	1.39837	9.03861	1.3765	10.3119
EDARADD	0.133677	8.94479	15.5131	1.13541	8.49368
HYAL1	0.134539	2.46791	9.61688	0	7.43277
ZNF717	0.137187	4.59327	3.76462	0	7.28933
SNORA50C	0.137833	11.1729	20.8129	0	7.25514
DNASE1L2	0.138517	1.05144	2.01005	0	7.21932
UBD	0.139817	0.897367	0	0	7.15223
MIR635	0.142801	0	0	0	7.00276
HIST1H2BJ	0.143522	8.53852	11.6437	0	6.96758
PCDH9	0.143956	2.1142	0.876213	2.24898	15.6227
MT1A	0.144633	6.87713	5.09838	2.50034	17.2875
COLEC11	0.145966	0	0	0	6.85089
CSRP2	0.146548	34.6363	18.1679	10.8241	73.8604
MEF2B	0.147607	0	0	0	6.77475
CASC9	0.148679	0.276263	0	0	6.72588
RTBDN	0.148992	9.5837	0	0	6.71175
GYG2	0.149884	7.53607	5.48816	2.02993	13.5433
RBP1	0.150118	43.9217	9.93809	5.7541	38.3307
AURKC	0.150775	7.32431	8.50225	0	6.6324
SNORA52	0.151065	4.8671	0	0	6.61968
SNORD12B	0.151862	0	0	0	6.58491
FAHD2CP	0.153487	2.3275	1.4808	0	6.51521
PRG2	0.153765	3.173	9.27081	0	6.50344
RMRP	0.154143	14.3065	8.9881	0	6.48748
HIST1H2AJ	0.154358	6.78724	4.31488	0	6.47844
LOC105369340	0.154397	10.5401	4.22	0	6.47681
MYCBP	0.157007	4.62823	18.6859	0	6.36914
CSAG3	0.158374	7.21662	0	0	6.31415
RNU6ATAC	0.160026	0	0	0	6.249
POP3	0.160609	6.68166	2.59286	0	6.22631
TAF1A-AS1	0.160733	2.5779	2.52822	0	6.2215
ZSWIM8-AS1	0.161812	2.74111	3.56398	0	6.18002
SBSN	0.162815	0.658879	3.20052	0	6.14194
SNORA3A	0.165692	0	7.9157	0	6.03529
LINC00470	0.166834	2.70219	3.0982	0.616153	5.99398
CCL20	0.167467	0	0	0	5.97133
ATP2A1-AS1	0.168055	11.5884	8.05257	0	5.95043
LINC01534	0.169328	0	2.04582	0	5.9057
SHBG	0.169466	0	8.33902	0	5.90089
SNORA65	0.170269	0	0	0	5.87305
SNORA26	0.170851	3.82022	0	0	5.85304
SNORA71A	0.171491	16.2496	0	0	5.83122
FAM221A	0.172099	3.94872	5.24219	1.76346	10.2467
SNORA9	0.175176	0	0	0	5.70854
SCX	0.175887	4.76878	2.6038	0	5.68546
TRAPPC2B	0.177012	13.2828	13.7129	3.69059	20.8494
BFSP2-AS1	0.177097	2.99656	1.30734	0.975304	5.64662
RBM47	0.18026	2.78749	4.48716	0.617856	5.54755
RNU5E-1	0.181013	0	0	0	5.52446
SNORA66	0.181338	0	0	0	5.51457
CDKL3	0.182748	1.00539	3.14658	0	5.47201
BRICD5	0.18285	0	1.26844	0	5.46896
NBR2	0.184276	2.00857	0	0	5.42664
QPRT	0.186615	1.23232	4.82305	0	5.35861
LOC101929767	0.187311	1.40011	5.43389	0	5.33871
SNORA73B	0.188529	11.3244	0	0	5.30422
REEP1	0.188574	5.65074	5.02018	1.41955	7.52781
LRRN1	0.19429	0.128928	0.263115	0	5.14695
CYP39A1	0.195297	0.881832	2.226	1.51969	7.78144
SAMD13	0.195728	3.41763	5.11588	2.39013	12.2115
STEAP1	0.197296	6.16508	4.5042	2.83009	14.3444
DDTL	0.197394	2.75358	5.4039	2.30419	11.673
RNU4-2	0.198369	0	0	0	5.0411
RARA-AS1	0.198736	0.997555	1.93145	0	5.03179
SNORA20	0.199601	0	0	0	5.01

## Sheet: S4
Up-regulated gene list in stromal cells
Gene symbol	HER2-60/HER2-90	PBS No.1	PBS No.2	231-Luc No.1	231-Luc No.2	HER2-60	HER2-90
Grin2a	9.96887	10.8854	9.67632	11.1202	13.0082	10.407	1.04395
Hipk2	9.71401	14.1295	19.5187	12.2088	13.3211	38.9666	4.01138
Glra1	9.53638	0.328166	2.40372	2.71626	0.128491	23.6842	2.48356
Dok6	8.51508	20.326	24.7972	9.72964	7.41286	17.9687	2.11022
Dgkh	8.39311	9.28813	5.45838	4.07016	6.84072	13.1485	1.56658
Sacs	7.49478	1.8589	2.0779	1.29861	1.05067	7.49478	0.348187
Kcnq3	7.2536	14.2002	9.94502	8.37315	11.9953	13.6684	1.88437
Shc3	6.81721	38.1065	35.7311	14.2688	20.1922	22.2963	3.27059
Tmem178b	6.33164	11.8556	10.9065	9.56032	12.0229	16.8943	2.66824
Ipw	6.28376	8.74862	9.45635	4.2698	6.17012	22.9999	3.66021
A330074K22Rik	6.1636	2.93602	6.38506	4.33965	2.14424	18.1391	2.94294
Igsf9b	6.11805	7.77129	6.2822	1.74064	3.40826	6.11805	0.577925
Xylt1	5.87478	8.65387	10.5804	5.41814	8.61166	12.0812	2.05645
Ksr2	5.7885	5.37731	4.29028	3.19778	6.55219	10.2316	1.76758
Hivep3	5.73934	5.70492	6.35395	4.98542	6.49382	7.17712	1.25051
Ptar1	5.59609	2.74275	4.31867	2.48314	2.80101	7.60283	1.3586
Lingo4	5.53956	0.420489	1.54775	0.565705	0.202283	5.53956	0.635107
Zbed6	5.4088	12.0872	10.0453	3.26877	6.1828	13.9352	2.57639
Arfgef3	5.34697	13.6613	12.5773	8.70646	11.3964	21.8015	4.07736
Zbtb20	5.34438	1.40585	1.82062	0.969788	1.15263	5.34438	0.54286
Kcnq4	5.23127	2.18068	3.79642	2.50067	2.79989	5.89484	1.12685
Slc9a7	5.13778	11.374	11.9192	6.34915	5.92486	21.888	4.26021
Miat	5.12593	108.002	148.209	82.4639	179.827	68.1203	13.2894
Kcna3	5.10975	4.54163	5.36105	1.08569	1.8098	6.45598	1.26346
Gpr26	5.08177	20.0669	14.0167	7.58402	11.7509	11.4498	2.25312
Hmbox1	5.04077	10.035	11.3221	7.5674	6.90636	18.922	3.75379
Grid2ip	5.01684	2.04842	3.56961	1.63032	1.66571	23.9597	4.77587

## Sheet: S5
Down-regulated gene list in stromal cells
Gene symbol	HER2-60/HER2-90	PBS No.1	PBS No.2	231-Luc No.1	231-Luc No.2	HER2-60	HER2-90
Ccl8	0.0733903	0.254245	0	1.54853	4.41669	2.28755	31.1697
Clec4n	0.0939211	1.19406	1.05763	1.38253	2.08809	2.29979	24.4864
Wfdc17	0.0976937	0.990439	1.23148	4.41796	2.17238	3.07765	31.5031
Avp	0.1018	179.528	0.545959	2.83263	17.3264	0.383552	9.82317
Mmp13	0.103453	0.207811	0.0686397	0.0933912	0.254333	1.19022	11.5049
AW112010	0.104165	1.45542	1.3872	3.78779	1.14595	0.993438	9.60019
Ifi27l2a	0.104545	1.61427	1.84462	14.6551	4.28962	3.6002	34.4368
Epyc	0.104863	5.77818	1.964	0.55797	1.14495	0.728854	9.53624
Clec4d	0.108627	0	0.0863652	0.964279	0.341582	1.16361	10.712
Hmox1	0.116992	5.73031	6.52219	99.7964	15.9457	26.0741	222.871
Gpnmb	0.12931	0.242147	0.325412	4.10128	0.659368	0.858378	7.73334
Ctla2b	0.129486	1.58493	1.70137	2.57812	0.986083	1.70461	13.1645
Lum	0.139616	4.55536	5.0215	3.81418	2.39707	3.64795	26.1283
Mirlet7d	0.140749	0.603464	0.595333	0.614798	1.16441	0.520175	7.10484
Prok2	0.144172	0.979382	0.558362	0.214085	0.776268	1.30541	9.05454
Sfrp4	0.150335	2.23673	2.62647	2.659	2.02288	3.80645	25.3197
Ifi202b	0.15061	0.365917	0.86514	5.5641	1.34525	1.04898	6.96485
Ms4a6d	0.155859	3.36117	3.77761	11.8757	3.06471	8.68057	55.6949
Ccl6	0.156122	1.04412	1.19935	7.62563	1.42115	7.1362	45.7092
Ctla2a	0.156552	4.15656	3.57608	24.9171	18.2119	9.07531	57.9699
Ccl2	0.161319	0.440047	0.147222	27.6385	23.2331	1.62898	10.0979
Timp1	0.16164	1.79963	1.56283	100.326	8.08024	13.9919	86.5625
Pf4	0.16903	1.04639	2.587	2.66381	0.814367	2.59901	15.3761
Mrap	0.169515	0.408422	0.76532	1.55618	0.386736	1.04271	6.1511
Plac8	0.177621	0.53629	0.442307	0.0909683	1.39356	0.458532	5.62997
Anxa1	0.179433	6.23856	9.55151	7.81599	5.35787	10.1066	56.3254
Supt4b	0.18372	2.15747	1.85413	2.65482	0.947247	0.881813	5.44306
Slc9b2	0.184181	2.52974	2.58105	0.952877	1.65022	2.01596	10.9455
Ccl7	0.184916	0	0.189711	2.2101	2.76779	1.15296	6.23507
Gabra6	0.184954	0	20.9392	0.239224	0.0474155	96.6601	522.617
Ccl12	0.186245	1.17821	1.40276	13.4767	18.108	5.87431	31.5408
Cxcl5	0.191222	0.395511	0.604089	0.505183	0.562417	0.305969	5.22953
Lgals3	0.192861	2.70936	2.56651	48.0256	9.51288	7.17264	37.1908
Ms4a6b	0.194826	1.38834	2.16167	3.2177	1.05858	3.30016	16.939
Rps15a-ps4	0.194844	3.04982	3.53832	3.66052	3.22639	1.73814	8.92067
Morn5	0.197962	1.52923	1.97071	1.31992	0.519294	0.933298	5.05147
Ms4a7	0.197993	0.687159	1.40407	0.747041	1.155	0.790401	5.05068
Riiad1	0.198912	3.32584	1.93395	1.79326	3.01966	1.15471	5.80511

## Sheet: S6
Expressions of mRNA levels in caspase-1-related genes of mouse stromal cells
	PBS No.1	PBS No.2	231-Luc No.1	231-Luc No.2	HER2-90	HER2-60
CASP1	3.93867	4.47158	3.4218	2.08734	10.3243	3.67774
AIM2	1.22621	0.751547	1.41274	2.69609	1.02517	1.06061
NLRP3	0.733348	0.503926	0.807363	0.92194	0.839409	0.565075
NLRC4	0.151015	0.0723341	0.0565217	0.244946	0.306721	0.0924118
PYCARD	1.06493	0.896681	1.40533	2.17888	2.94079	1.11454
IL1B	0.248482	0.24187	4.01955	4.30672	2.35017	1.13596
IL18	43.8095	43.1976	21.9691	18.7864	41.4994	24.6991
